# Supplementary material for: Andean Sprouted Pseudocereals to Produce Healthier Extrudates: Impact in Nutritional and Physicochemical Properties
Source: Foods. 2022 Oct 18;11(20):3259. doi: 10.3390/foods11203259 (PMC9601839; doi:10.3390/foods11203259)
Supplement: Supplementary file 1 [file foods-11-03259-s001.zip]

Archive with 1 entries (1 files):
- foods-1955852-supplementary.pdf
